# Supplementary material for: Novel Viral Sequences in a Patient with Cryptogenic Liver Cirrhosis Revealed by Serum Virome Sequencing
Source: Viruses. 2025 Jun 3;17(6):812. doi: 10.3390/v17060812 (PMC12197384; doi:10.3390/v17060812)
Supplement: Supplementary file 1 [file viruses-17-00812-s001.zip]

Archive with 1 entries (1 files):
- viruses-3676367-supplementary.pdf
